# Supplementary material for: Enrichment of Flavonoids in Short-Germinated Black Soybeans (Glycine max L.) Induced by Slight Acid Treatment
Source: Foods. 2024 Mar 13;13(6):868. doi: 10.3390/foods13060868 (PMC10969485; doi:10.3390/foods13060868)
Supplement: Supplementary file 1 [file foods-13-00868-s001.zip]

Archive with 1 entries (1 files):
- foods-2905329-supplementary.pdf
